# Supplementary material for: Red-capped mangabeys (Cercocebus torquatus) adapt their interspecific gestural communication to the recipient’s behaviour
Source: Sci Rep. 2020 Jul 30;10:12843. doi: 10.1038/s41598-020-69847-6 (PMC7393380; doi:10.1038/s41598-020-69847-6)
Supplement: Supplementary file 3 — Supplementary Table 3. [file 41598_2020_69847_MOESM3_ESM.xlsx]

## Sheet: Dataset
Red-capped mangabeys (Cercocebus torquatus) adapt their interpsecific gestural communication
to the recipient’s behaviour
Juliette Aychet, Pablo Pezzino, Arnaud Rossard, Philippe Bec, Catherine Blois-Heulin, Alban Lemasson
Supplementary Table S3. Data on red-capped mangabeys' behaviours during the experiment.
C+: Experimenter facing reward and subject; HU: Head up; BT: Body turned; BTP: Body turned and opaque plate blocking begging apertures in front of the experimenter.
NR.a: No Response, first 10s; NR.b: No Response, last 10s; WR.a: Wrong Response, first 10s; WR.b: Wrong Response, last 10s; C-: Experimenter absent.
Quantitative variables															Categorical variables
Following data are mean values considering experimental sessions A and B																		Begging - Elaboration						Displacements
		Begging gestures							Gazes		Displacements
Subject	Condition	Number of begging gestures	Latency for first begging gesture (sec)	Proportion of lessened gestures	Proportion of amplified gestures	Number of aborted gestures	Proportion of gestures with bells	Proportion of gestures without bells	Number of gaze alternations	Number of gazes up	Time spent away from begging sides (s)	Time spent in front of the experimenter (s)	Time spent in the back of the experimenter (s)		Subject	Condition	Session	Change of hand to beg (yes/no)	Change of aperture to beg (yes/no)		Subject	Condition	Session	Change of begging side (yes/no)	Side chosen to circumvent the cage (same/different as experimenter)	Return after change of begging side (yes/no)
Bell	C+	8.5	0.1495	0.121429	0.242857	0.5	0.214286	0.785714	8	0	0	10	0		Bell	C+	A	no	no		Bell	C+	A	no	-	-
Chipie	C+	3	0.292	0.125	0	0.5	0.5	0.5	1	0.5	0	10	0		Chipie	C+	A	no	no		Chipie	C+	A	no	-	-
Chipse	C+	4.5	0.176	0	0.575	0	0	1	4	0	0	10	0		Chipse	C+	A	no	no		Chipse	C+	A	no	-	-
Coet	C+	4.5	0.2205	0	0	0.5	0.6	0.4	3	0	0	10	0		Coet	C+	A	no	no		Coet	C+	A	no	-	-
Gofrette	C+	9.5	0.1585	0.0714286	0	0	0	1	5	0	0	10	0		Gofrette	C+	A	no	no		Gofrette	C+	A	no	-	-
Joly	C+	4.5	1.9835	0.535714	0	0	0	1	3	0.5	0	10	0		Joly	C+	A	no	no		Joly	C+	A	no	-	-
Julie	C+	6	0.3165	0.125	0.375	0.5	0	1	3	0	0	10	0		Julie	C+	A	yes	no		Julie	C+	A	no	-	-
Kargi	C+	3.5	0.273	0	0.125	0	1	0	1	0	0.544554	9.45545	0		Kargi	C+	A	no	no		Kargi	C+	A	no	-	-
Litchi	C+	3.5	0.9835	0	0.416667	0.5	0.833333	0.166667	0.5	0.5	0	10	0		Litchi	C+	A	no	no		Litchi	C+	A	no	-	-
Maillette	C+	4	0.233	0.266667	0	0	0	1	2	0	0	10	0		Maillette	C+	A	no	no		Maillette	C+	A	no	-	-
Many	C+	4.5	0.137	0	0.1	0	0	1	2	0	0	10	0		Many	C+	A	yes	no		Many	C+	A	no	-	-
Robi	C+	6	0.2835	0.1	0.214286	0	0.5	0.5	4.5	0	0	10	0		Robi	C+	A	no	no		Robi	C+	A	no	-	-
Tips	C+	3	0.1715	0	0.166667	0.5	0	1	2.5	0	0	10	0		Tips	C+	A	no	no		Tips	C+	A	no	-	-
Triskelle	C+	8	0.0505	0.0833333	0.05	0	0.4	0.6	1	1	0	10	0		Triskelle	C+	A	yes	yes		Triskelle	C+	A	no	-	-
Zunie	C+	4	3.809	0	0	0	0	1	1	0	0	10	0		Zunie	C+	A	no	no		Zunie	C+	A	no	-	-
Bell	HU	6.5	0.0165	0.52381	0.0714286	-	0.440476	0.559524	2	1	0	10	0		Bell	C+	B	yes	yes		Bell	C+	B	no	-	-
Chipie	HU	4	0.2125	0	0.166667	-	0	1	1.5	1.5	0	10	0		Chipie	C+	B	no	no		Chipie	C+	B	no	-	-
Chipse	HU	2.5	0.2665	0	0.166667	-	0.25	0.75	4	0.5	0	10	0		Chipse	C+	B	no	no		Chipse	C+	B	no	-	-
Coet	HU	3.5	0.4255	0.291667	0.125	-	0.166667	0.833333	2	0.5	0	10	0		Coet	C+	B	no	yes		Coet	C+	B	no	-	-
Gofrette	HU	9	0.167	0.125	0.0833333	-	0	1	2.5	1.5	0	10	0		Gofrette	C+	B	no	no		Gofrette	C+	B	no	-	-
Joly	HU	2	5.342	0.5	0	-	0	1	0.5	1.5	0	10	0		Joly	C+	B	no	no		Joly	C+	B	no	-	-
Julie	HU	3	0.7085	0.166667	0	-	0	1	0	1	0	10	0		Julie	C+	B	yes	no		Julie	C+	B	no	-	-
Kargi	HU	1.5	0.4135	0	0.75	-	0.5	0.5	1	0	5.28165	4.71835	0		Kargi	C+	B	no	no		Kargi	C+	B	no	-	-
Litchi	HU	3.5	0.275	0	0.45	-	0.9	0.1	1.5	0.5	0	10	0		Litchi	C+	B	yes	yes		Litchi	C+	B	no	-	-
Maillette	HU	3.5	0.6235	0	0.416667	-	0	1	3	1.5	0	10	0		Maillette	C+	B	no	no		Maillette	C+	B	no	-	-
Many	HU	4	0.028	0	0.1	-	0	1	0.5	2.5	0	10	0		Many	C+	B	no	no		Many	C+	B	no	-	-
Robi	HU	5.5	0.167	0.0833333	0.3	-	0.5	0.5	2.5	1	0	10	0		Robi	C+	B	no	no		Robi	C+	B	no	-	-
Tips	HU	2	0.4355	0	0	-	0	1	0.5	0.5	0	10	0		Tips	C+	B	no	no		Tips	C+	B	no	-	-
Triskelle	HU	8	0.025	0	0.25	-	0.625	0.375	2.5	0	0	10	0		Triskelle	C+	B	yes	no		Triskelle	C+	B	no	-	-
Zunie	HU	6	0.759	0	0	-	0.5	0.5	1	1	0	10	0		Zunie	C+	B	no	no		Zunie	C+	B	no	-	-
Bell	BT	0	10	-	-	-	-	-	0.5	-	2.10153	3.50756	4.39091		Bell	NR.a	A	no	no		Bell	BT	A	yes	different	no
Chipie	BT	0	10	-	-	-	-	-	0.5	-	3.8277	2.41438	3.75792		Chipie	NR.a	A	no	no		Chipie	BT	A	yes	same	no
Chipse	BT	0	10	-	-	-	-	-	0	-	4.98315	3.81126	1.20558		Chipse	NR.a	A	no	yes		Chipse	BT	A	yes	same	no
Coet	BT	0.5	8.5765	1	0	-	0	1	0.5	-	0.637755	9.33673	0.0255102		Coet	NR.a	A	no	no		Coet	BT	A	yes	same	no
Gofrette	BT	0	10	-	-	-	-	-	0	-	4.21662	4.51136	1.27202		Gofrette	NR.a	A	no	no		Gofrette	BT	A	yes	same	no
Joly	BT	0	10	-	-	-	-	-	0	-	2.10865	0	7.89135		Joly	NR.a	A	no	no		Joly	BT	A	yes	different	no
Julie	BT	0	10	-	-	-	-	-	0.5	-	1.728	6.15903	2.11297		Julie	NR.a	A	yes	no		Julie	BT	A	yes	different	no
Kargi	BT	0	10	-	-	-	-	-	0	-	3.00916	6.99084	0		Kargi	NR.a	A	-	-		Kargi	BT	A	yes	same	no
Litchi	BT	0	10	-	-	-	-	-	0	-	0.323919	9.67608	0		Litchi	NR.a	A	yes	no		Litchi	BT	A	yes	same	yes
Maillette	BT	0.5	5.8165	1	0	-	0	1	1	-	0	0	10		Maillette	NR.a	A	no	no		Maillette	BT	A	no	-	-
Many	BT	0	10	-	-	-	-	-	0.5	-	5.67516	0	4.32484		Many	NR.a	A	yes	no		Many	BT	A	yes	same	yes
Robi	BT	0	10	-	-	-	-	-	1.5	-	1.373	8.627	0		Robi	NR.a	A	no	no		Robi	BT	A	yes	same	no
Tips	BT	0	10	-	-	-	-	-	0	-	3.73106	0	6.26894		Tips	NR.a	A	no	no		Tips	BT	A	yes	same	no
Triskelle	BT	0	10	-	-	-	-	-	0.5	-	0	10	0		Triskelle	NR.a	A	yes	yes		Triskelle	BT	A	yes	same	no
Zunie	BT	0.5	7.75	0	0	-	0	1	0	-	5.6082	0	4.3918		Zunie	NR.a	A	no	no		Zunie	BT	A	yes	same	no
Bell	BTP	0	10	-	-	-	-	-	0	-	1.15241	6.18267	2.66492		Bell	NR.a	B	no	no		Bell	BT	B	yes	different	no
Chipie	BTP	0.5	8.643	1	0	-	0	1	0	-	3.04347	3.19254	3.76399		Chipie	NR.a	B	no	no		Chipie	BT	B	yes	different	no
Chipse	BTP	0	10	-	-	-	-	-	0	-	7.65666	2.02381	0.319532		Chipse	NR.a	B	no	yes		Chipse	BT	B	yes	different	yes
Coet	BTP	0	10	-	-	-	-	-	0	-	0	10	0		Coet	NR.a	B	no	yes		Coet	BT	B	yes	same	no
Gofrette	BTP	0	10	-	-	-	-	-	0	-	5.6198	1.10484	3.27536		Gofrette	NR.a	B	no	no		Gofrette	BT	B	yes	different	no
Joly	BTP	0	10	-	-	-	-	-	0	-	4.88648	0.752098	4.36142		Joly	NR.a	B	no	no		Joly	BT	B	no	-	-
Julie	BTP	0	10	-	-	-	-	-	0	-	0.883121	4.11688	5		Julie	NR.a	B	no	no		Julie	BT	B	yes	same	no
Kargi	BTP	1	8.833	0	0.5	-	0	1	1	-	1.10011	8.89989	0		Kargi	NR.a	B	no	no		Kargi	BT	B	yes	different	yes
Litchi	BTP	0	10	-	-	-	-	-	0	-	4.35338	5.32331	0.323311		Litchi	NR.a	B	no	no		Litchi	BT	B	yes	same	no
Maillette	BTP	0.5	6.575	0	0	-	0	1	0	-	0	0	10		Maillette	NR.a	B	no	no		Maillette	BT	B	yes	different	no
Many	BTP	0	10	-	-	-	-	-	0	-	4.17756	2.53084	3.2916		Many	NR.a	B	yes	no		Many	BT	B	yes	same	no
Robi	BTP	0	10	-	-	-	-	-	0	-	1.21457	8.78543	0		Robi	NR.a	B	no	yes		Robi	BT	B	yes	same	no
Tips	BTP	0	10	-	-	-	-	-	0	-	1.48342	7.95454	0.562038		Tips	NR.a	B	no	no		Tips	BT	B	yes	different	no
Triskelle	BTP	0	10	-	-	-	-	-	0.5	-	0.65	9.35	0		Triskelle	NR.a	B	yes	yes		Triskelle	BT	B	yes	same	no
Zunie	BTP	0	10	-	-	-	-	-	0	-	4.81814	3.44919	1.73267		Zunie	NR.a	B	no	no		Zunie	BT	B	yes	different	no
Bell	NR.a	6.5	0.0415	0	0.142857	-	0	1	4.5	-	0	10	0		Bell	WR.a	A	-	-		Bell	BTP	A	yes	different	yes
Chipie	NR.a	4.5	0.584	0	0.125	-	0	1	2.5	-	0	10	0		Chipie	WR.a	A	-	-		Chipie	BTP	A	yes	different	no
Chipse	NR.a	4.5	0.2835	0.1	0.2	-	0.35	0.65	2.5	-	0	10	0		Chipse	WR.a	A	-	-		Chipse	BTP	A	yes	different	no
Coet	NR.a	3	0.0785	0	0.25	-	0.75	0.25	2	-	0	10	0		Coet	WR.a	A	no	no		Coet	BTP	A	yes	different	no
Gofrette	NR.a	8.5	0.7915	0.166667	0.136364	-	0	1	2.5	-	0	10	0		Gofrette	WR.a	A	no	no		Gofrette	BTP	A	yes	same	no
Joly	NR.a	2.5	0.692	0	0	-	0	1	1.5	-	0	10	0		Joly	WR.a	A	-	-		Joly	BTP	A	yes	different	no
Julie	NR.a	4	0.29	0.25	0.333333	-	0	1	1	-	0	10	0		Julie	WR.a	A	-	-		Julie	BTP	A	yes	same	no
Kargi	NR.a	0.5	9.06	0	0	-	1	0	0	-	3.5444	6.4556	0		Kargi	WR.a	A	-	-		Kargi	BTP	A	yes	same	no
Litchi	NR.a	4.5	0.867	0	0.325	-	0	1	3	-	0	10	0		Litchi	WR.a	A	-	-		Litchi	BTP	A	yes	same	no
Maillette	NR.a	3	0.53	0	0.333333	-	0	1	4.5	-	0	10	0		Maillette	WR.a	A	-	-		Maillette	BTP	A	no	-	-
Many	NR.a	5.5	0.1885	0	0.183333	-	0	1	4	-	0	10	0		Many	WR.a	A	no	no		Many	BTP	A	yes	same	no
Robi	NR.a	5.5	0.242	0.35	0.166667	-	0.416667	0.583333	2	-	0	10	0		Robi	WR.a	A	-	-		Robi	BTP	A	yes	same	no
Tips	NR.a	1.5	0.0755	0	0	-	0	1	0.5	-	0	10	0		Tips	WR.a	A	-	-		Tips	BTP	A	yes	same	no
Triskelle	NR.a	6	0.2665	0	0.171429	-	0.728571	0.271429	1.5	-	0	10	0		Triskelle	WR.a	A	-	-		Triskelle	BTP	A	yes	same	no
Zunie	NR.a	3	0.075	0	0	-	0	1	3	-	0	10	0		Zunie	WR.a	A	-	-		Zunie	BTP	A	yes	different	yes
Bell	NR.b	3.5	1.008	0.166667	0.333333	-	0	1	3.5	-	0	10	0		Bell	WR.a	B	no	no		Bell	BTP	B	yes	different	no
Chipie	NR.b	2	5.05	0	0	-	0	1	1.5	-	0	10	0		Chipie	WR.a	B	-	-		Chipie	BTP	B	yes	same	no
Chipse	NR.b	2	2.592	0	0.583333	-	0.5	0.5	2.5	-	0	10	0		Chipse	WR.a	B	-	-		Chipse	BTP	B	yes	same	yes
Coet	NR.b	0	10	-	-	-	-	-	0.5	-	0	10	0		Coet	WR.a	B	no	no		Coet	BTP	B	yes	same	no
Gofrette	NR.b	4.5	1.8665	0	0.25	-	0	1	2	-	0	10	0		Gofrette	WR.a	B	no	no		Gofrette	BTP	B	yes	same	yes
Joly	NR.b	2	5.1585	0.25	0	-	0	1	2.5	-	0	10	0		Joly	WR.a	B	-	-		Joly	BTP	B	yes	same	no
Julie	NR.b	1.5	5.9835	0	0.333333	-	0.333333	0.666667	0.5	-	0	10	0		Julie	WR.a	B	-	-		Julie	BTP	B	yes	different	no
Kargi	NR.b	0.5	6.8665	1	0	-	1	0	0.5	-	3.9622	6.0378	0		Kargi	WR.a	B	-	-		Kargi	BTP	B	yes	same	yes
Litchi	NR.b	1.5	6	0	0	-	0.333333	0.666667	1	-	0	10	0		Litchi	WR.a	B	-	-		Litchi	BTP	B	yes	same	no
Maillette	NR.b	2	3.255	0	0	-	0	1	1.5	-	0	10	0		Maillette	WR.a	B	no	no		Maillette	BTP	B	yes	different	no
Many	NR.b	1	5.084	0	0	-	0	1	0	-	1.97789	8.02211	0		Many	WR.a	B	no	no		Many	BTP	B	yes	same	no
Robi	NR.b	2	0.9005	0	0	-	0	1	1.5	-	0	10	0		Robi	WR.a	B	-	-		Robi	BTP	B	yes	same	no
Tips	NR.b	2	2.4845	0.166667	0	-	0	1	0.5	-	0	10	0		Tips	WR.a	B	-	-		Tips	BTP	B	yes	same	no
Triskelle	NR.b	2	0.767	0	0	-	1	0	0.5	-	1.80636	7.2943	0.899341		Triskelle	WR.a	B	-	-		Triskelle	BTP	B	yes	same	no
Zunie	NR.b	4.5	1.614	0.333333	0	-	0.583333	0.416667	0.5	-	0	10	0		Zunie	WR.a	B	no	no		Zunie	BTP	B	yes	same	no
Bell	WR.a	0.5	5.717	0	0	0	0	1	1	-	0	10	0		Bell	NR.b	A	no	no
Chipie	WR.a	0	10	-	-	-	-	-	0	-	0	10	0		Chipie	NR.b	A	no	no
Chipse	WR.a	0	10	-	-	0	-	-	1.5	-	0	10	0		Chipse	NR.b	A	no	no
Coet	WR.a	1.5	2.908	0	0.25	0	0	1	0.5	-	0.559705	5.93371	3.50659		Coet	NR.b	A	-	-
Gofrette	WR.a	3.5	2	0.9	1	0.5	0	1	1.5	-	0	10	0		Gofrette	NR.b	A	no	no
Joly	WR.a	0	10	-	-	1	-	-	0.5	-	0	10	0		Joly	NR.b	A	yes	no
Julie	WR.a	0	10	-	-	0.5	-	-	0.5	-	0	10	0		Julie	NR.b	A	yes	yes
Kargi	WR.a	0	10	-	-	1.5	-	-	1	-	1.89504	8.10496	0		Kargi	NR.b	A	no	no
Litchi	WR.a	0	10	-	-	0	-	-	0	-	0	10	0		Litchi	NR.b	A	no	yes
Maillette	WR.a	0.5	8.74	0	0.333333	1	0	1	2	-	0	10	0		Maillette	NR.b	A	no	no
Many	WR.a	1.5	5.58	0.75	0	1.5	0	1	1	-	0	10	0		Many	NR.b	A	yes	no
Robi	WR.a	0	10	-	-	1	-	-	1.5	-	0	10	0		Robi	NR.b	A	no	no
Tips	WR.a	0	10	-	-	0	-	-	0	-	0	10	0		Tips	NR.b	A	no	no
Triskelle	WR.a	0	10	-	-	1.5	-	-	0	-	0	10	0		Triskelle	NR.b	A	yes	no
Zunie	WR.a	0.5	6.098	1	0	0	0	1	1	-	0	10	0		Zunie	NR.b	A	yes	yes
Bell	WR.b	1	4.6835	0	0	0	0	1	0.5	-	0	10	0		Bell	NR.b	B	no	no
Chipie	WR.b	0.5	7.81	1	0	0	0	1	0	-	0	10	0		Chipie	NR.b	B	-	-
Chipse	WR.b	0	10	-	-	0	-	-	4	-	0	10	0		Chipse	NR.b	B	no	no
Coet	WR.b	2	2.9915	0	0.333333	0.5	0	1	1	-	0	5	5		Coet	NR.b	B	-	-
Gofrette	WR.b	1	4.059	1	0	0.5	0	1	0.5	-	0	10	0		Gofrette	NR.b	B	no	no
Joly	WR.b	0	10	-	-	0	-	-	1.5	-	0	10	0		Joly	NR.b	B	-	-
Julie	WR.b	0	10	-	-	0	-	-	1	-	0	10	0		Julie	NR.b	B	-	-
Kargi	WR.b	1	6.14	1	0	0	1	0	1	-	1.14469	8.85531	0		Kargi	NR.b	B	-	-
Litchi	WR.b	0	10	-	-	0	-	-	0	-	0	10	0		Litchi	NR.b	B	-	-
Maillette	WR.b	0.5	9.2	0	0	1	0	1	2	-	0	10	0		Maillette	NR.b	B	no	no
Many	WR.b	1.5	5.32	0.25	0	1	0	1	1	-	0	10	0		Many	NR.b	B	-	-
Robi	WR.b	2	7.5835	0.25	0	0.5	0	1	2.5	-	0	10	0		Robi	NR.b	B	-	-
Tips	WR.b	0	10	-	-	0	-	-	0	-	0	10	0		Tips	NR.b	B	no	no
Triskelle	WR.b	0	10	-	-	0	-	-	0	-	0	10	0		Triskelle	NR.b	B	no	no
Zunie	WR.b	0	10	-	-	0	-	-	0.5	-	0	10	0		Zunie	NR.b	B	no	no
Bell	C-	0	10	-	-	-	-	-	0	0	3.2405	4.455	2.3045		Bell	WR.b	A	no	no
Chipie	C-	0	10	-	-	-	-	-	0	0	2.5945	3.804	3.6015		Chipie	WR.b	A	no	no
Chipse	C-	0	10	-	-	-	-	-	0	1	4.12	5.4055	0.4745		Chipse	WR.b	A	-	-
Coet	C-	0	10	-	-	-	-	-	0	0	2.5755	6.2789	1.1456		Coet	WR.b	A	no	no
Gofrette	C-	0	10	-	-	-	-	-	0	0	4.26676	3.60222	2.13102		Gofrette	WR.b	A	no	no
Joly	C-	0	10	-	-	-	-	-	0	0	2.456	3.0235	4.5205		Joly	WR.b	A	-	-
Julie	C-	0	10	-	-	-	-	-	0	0	0	10	0		Julie	WR.b	A	-	-
Kargi	C-	0	10	-	-	-	-	-	0	0	7.066	2.934	0		Kargi	WR.b	A	no	no
Litchi	C-	0	10	-	-	-	-	-	0	0.5	2.9955	7.0045	0		Litchi	WR.b	A	-	-
Maillette	C-	0	10	-	-	-	-	-	0	1	5.663	4.337	0		Maillette	WR.b	A	-	-
Many	C-	0	10	-	-	-	-	-	0	0	7.811	2.189	0		Many	WR.b	A	no	no
Robi	C-	0	10	-	-	-	-	-	0	0	5.07154	1.84224	3.08622		Robi	WR.b	A	no	no
Tips	C-	0	10	-	-	-	-	-	0	0	4.897	5.103	0		Tips	WR.b	A	-	-
Triskelle	C-	0	10	-	-	-	-	-	0	0.5	4.911	4.091	0.998		Triskelle	WR.b	A	-	-
Zunie	C-	0	10	-	-	-	-	-	0	0	3.9855	5.8435	0.171		Zunie	WR.b	A	-	-
															Bell	WR.b	B	no	no
															Chipie	WR.b	B	-	-
															Chipse	WR.b	B	-	-
															Coet	WR.b	B	no	no
															Gofrette	WR.b	B	no	no
															Joly	WR.b	B	-	-
															Julie	WR.b	B	-	-
															Kargi	WR.b	B	no	no
															Litchi	WR.b	B	-	-
															Maillette	WR.b	B	no	no
															Many	WR.b	B	no	no
															Robi	WR.b	B	-	-
															Tips	WR.b	B	-	-
															Triskelle	WR.b	B	-	-
															Zunie	WR.b	B	-	-
